# Supplementary material for: Serum and Urinary Matrix Metalloproteinase-9 Concentrations in Dehydrated Horses
Source: Animals (Basel). 2023 Dec 7;13(24):3776. doi: 10.3390/ani13243776 (PMC10741069; doi:10.3390/ani13243776)
Supplement: Supplementary file 1 [file animals-13-03776-s001.zip]

Archive with 2 entries (2 files):
- Supplementary Table S1_serum.pdf
- Supplementary Table S2_urin.pdf
